# Supplementary material for: Two different jumping mechanisms of water striders are determined by body size
Source: Proc Natl Acad Sci U S A. 2023 Jul 18;120(30):e2219972120. doi: 10.1073/pnas.2219972120 (PMC10372557; doi:10.1073/pnas.2219972120)
Supplement: Supplementary file 2 — Dataset S01 (XLSX) [file pnas.2219972120.sd01.xlsx]

## Sheet: Fig. 3a1
Time (s)	Body center height from surface (m)	SD
0	0.0017	0.0002
0.002	0.0017	0.0001
0.004	0.0021	0.0005
0.006	0.0026	0.0006
0.008	0.0029	0.0005
0.01	0.0034	0.0006
0.012	0.0038	0.0005
0.014	0.0044	0.0004
0.016	0.0051	0.0005
0.018	0.0059	0.0003
0.02	0.0068	0.0003
0.022	0.0077	0.0005
0.024	0.0088	0.0005
0.026	0.0099	0.0005
0.028	0.0108	0.0004
0.03	0.0123	0.0004
0.032	0.0137	0.0006
0.034	0.0154	0.0004
0.036	0.0169	0.0005
0.038	0.0186	0.0003
0.04	0.0205	0.0005
0.042	0.0225	0.0006
0.044	0.0245	0.001
0.046	0.0265	0.001
0.048	0.0287	0.0009
0.05	0.0308	0.001
0.052	0.0329	0.0009
0.054	0.035	0.0009
0.056	0.0369	0.0011
0.058	0.0388	0.0011
0.06	0.0411	0.0012
0.062	0.0431	0.0013
0.064	0.0455	0.0014
0.066	0.0477	0.0015
0.068	0.0498	0.0013
0.07	0.0518	0.0014
0.072	0.054	0.0014
0.074	0.0563	0.0014
0.076	0.0583	0.0013
0.078	0.0603	0.0013
0.08	0.0621	0.0016
0.082	0.0642	0.0019
0.084	0.066	0.0019
0.086	0.0678	0.0016

## Sheet: Fig. 3a2
Time (s)	Bodycenter velocity (m/s)	SD
0.003	0.16	0.07
0.005	0.2	0.07
0.007	0.21	0.05
0.009	0.2	0.05
0.011	0.25	0.02
0.013	0.29	0.05
0.015	0.35	0.08
0.017	0.39	0.06
0.019	0.43	0.06
0.021	0.48	0.03
0.023	0.51	0.05
0.025	0.52	0.04
0.027	0.59	0.03
0.029	0.65	0.02
0.031	0.77	0.03
0.033	0.76	0.03
0.035	0.82	0.07
0.037	0.84	0.04
0.039	0.93	0.06
0.041	0.97	0.1
0.043	1.01	0.11
0.045	1.04	0.07
0.047	1.05	0.06
0.049	1.06	0.03
0.051	1.03	0.06
0.053	1.02	0.05
0.055	0.98	0.05
0.057	1.02	0.09
0.059	1.04	0.04
0.061	1.11	0.06
0.063	1.1	0.08
0.065	1.12	0.03
0.067	1.06	0.06
0.069	1.04	0.04
0.071	1.08	0.03
0.073	1.08	0.07
0.075	1.05	0.04
0.077	0.97	0.03
0.079	0.99	0.1
0.081	0.96	0.11
0.083	0.96	0.02

## Sheet: Fig. 3a3
Time (s)	Bodycenter acceleration (m/s^2)	SD
0.006	6.1	16.8
0.008	9.6	13
0.01	12.7	12.2
0.012	26.2	14
0.014	23.3	8.6
0.016	23.6	12.5
0.018	20.3	13.8
0.02	20.1	17.5
0.022	14.9	10.3
0.024	19.5	7.8
0.026	22.1	6.8
0.028	41.1	10.3
0.03	28.3	8.7
0.032	28.7	14.3
0.034	12.7	3.2
0.036	27.5	12.4
0.038	25	19.5
0.04	27.4	14.7
0.042	19.4	11.9
0.044	14	20
0.046	9.6	22.1
0.048	-1.6	14.3
0.05	-5.9	17.3
0.052	-13.7	12.4
0.054	-1.7	22.9
0.056	3.7	9.9
0.058	21.3	10
0.06	12.8	21.7
0.062	13.1	6.1
0.064	-8.8	15.3
0.066	-10.1	18.1
0.068	-5.9	7.2
0.07	3	18.9
0.072	1.5	10.7
0.074	-19.2	4.1
0.076	-13.5	21.2
0.078	-14.5	24.5
0.08	-1	7.3

## Sheet: Fig. 3a4
	Momentum (g*m/s)	sd
Surface tension	0.25	0.02
Transition	0.22	0.06
Drag	0.06	0.04

## Sheet: Fig. 3b1
Time (s)	Midleg angular velocity (rad/sec)	SD	Hindleg angular velocity (rad/sec)	SD
0.003	1.81	0.74
0.005	2.27	0.82
0.007	2.75	0.53
0.009	2.51	0.31
0.011	3.35	0.28
0.013	3.98	0.8
0.015	5.35	1.15
0.017	5.81	0.72
0.019	6.15	1.03
0.021	7.14	0.61
0.023	7.85	0.7
0.025	8.31	0.67
0.027	9.72	0.47
0.029	10.91	0.6
0.031	12.77	0.41
0.033	12.83	0.36
0.035	14	1.39
0.037	14.65	0.71	6.79	1.44
0.039	16.32	1.17	7.94	0.32
0.041	17.21	1.6	7.83	1.47
0.043	18.56	1.97	7.54	0.78
0.045	19.23	1.04	6.35	1.64
0.047	19.62	0.85	6.39	0.35
0.049	19.59	0.37	6.13	1.78
0.051	19.6	0.54	6.82	1.47
0.053	19.61	0.82	5.27	0.96
0.055	19.49	0.31	5.04	0.34
0.057	19.71	0.82	6.87	0.7
0.059	20.37	0.51	15.03	0.78
0.061	21.27	0.29	19.21	1.71
0.063	19.93	0.98	18.13	1.59
0.065	17.77	0.58	12.17	1.5
0.067	15.07	1	6.12	2.04
0.069	13.56	0.86	2.7	1.31
0.071	13.23	0.62	-1.24	1
0.073	12.06	0.68	-2.66	1.52
0.075	11.25	0.98	-3.84	1.34
0.077	9.28	0.4	-2.28	2.66
0.079	8.34	0.57	-1.22	1.84
0.081	6.89	0.75	-0.81	0.77
0.083	6.25	0.24	0.36	1.14
0.085			-0.22	0.67
0.087			0.07	1
0.089			-1.77	0.73

## Sheet: Fig. 3b2
Time (s)	Midleg dimple depth (m)	SD	Hindleg dimple depth (m)	SD
0.01			0.0018	0.0001
0.012			0.0023	0.0003
0.014	0.0035	0.0002	0.0024	0.0002
0.016	0.0038	0.0001	0.0024	0.0001
0.018	0.0043	0.0001	0.0025	0.0003
0.02	0.005	0.0001	0.0026	0.0003
0.022	0.006	0.0001	0.0027	0.0001
0.024	0.0064	0.0002	0.0027	0.0001
0.026	0.0075	0.0001	0.0028	0.0001
0.028	0.0082	0.0001	0.0028	0.0001
0.03	0.0089	0.0001	0.0028	0.0001
0.032	0.0096	0.0001	0.0032	0.0003
0.034	0.0106	0.0001	0.0033	0.0003
0.036	0.0116	0.0001	0.0034	0.0002
0.038	0.0126	0	0.0034	0.0001
0.04	0.0132	0.0002	0.0035	0.0001
0.042	0.014	0.0004	0.0035	0.0001
0.044	0.0146	0.0004	0.0035	0
0.046	0.0156	0.0004	0.0035	0.0001
0.048	0.0166	0.0005	0.0035	0.0001
0.05	0.0172	0.0003	0.0035	0.0001
0.052	0.0175	0.0001	0.0035	0.0001
0.054			0.0035	0.0001
0.056			0.0034	0.0001
0.058			0.003	0.0002
0.06			0.0029	0
0.062			0.0028	0.0001
0.064			0.0029	0.0001
0.066			0.0032	0.0002
0.068			0.0033	0.0002
0.07			0.0033	0.0002
0.072			0.0033	0.0002
0.074			0.0034	0.0002

## Sheet: Fig. 3b3
Time (s)	Lowest velocity (m/s)	SD
0.017	0.25	0.05
0.019	0.37	0.02
0.021	0.36	0.02
0.023	0.42	0.02
0.025	0.36	0.02
0.027	0.4	0.03
0.029	0.35	0.02
0.031	0.4	0
0.033	0.45	0.01
0.035	0.5	0.02
0.037	0.44	0.03
0.039	0.4	0.08
0.041	0.34	0.07
0.043	0.4	0.06
0.045	0.44	0.07
0.047	0.42	0.05
0.049	0.32	0.06

## Sheet: Fig. 3b4
Time (s)	Leg relative velocity (m/s)	SD
0.017	0.64	0.09
0.019	0.79	0.07
0.021	0.83	0.03
0.023	0.93	0.05
0.025	0.88	0.03
0.027	1	0.04
0.029	1	0.04
0.031	1.17	0.03
0.033	1.22	0.03
0.035	1.31	0.07
0.037	1.28	0.04
0.039	1.33	0.05
0.041	1.31	0.07
0.043	1.41	0.11
0.045	1.48	0.1
0.047	1.48	0.08
0.049	1.39	0.06
0.051	1.26	0.08
0.053	1.18	0.07
0.055	1.07	0.04
0.057	1.05	0.11

## Sheet: Fig. 3c1
Time (s)	Midleg angular velocity (rad/sec)	SD	Hindleg angular velocity (rad/sec)	SD
0.003	1.88	0.89
0.005	2.4	0.87
0.007	2.75	0.6
0.009	2.67	0.55
0.011	3.51	0.16
0.013	4.12	0.64
0.015	5.14	0.99
0.017	5.84	0.84
0.019	6.56	0.8
0.021	7.43	0.44
0.023	8.17	0.72
0.025	8.44	0.5
0.027	9.81	0.4
0.029	10.85	0.42
0.031	13.05	0.38
0.033	13.24	0.51
0.035	14.41	1.06
0.037	15.14	0.58
0.039	16.88	0.9
0.041	17.93	1.56	6.64	1.08
0.043	18.92	1.57	5.82	0.85
0.045	20	1.12	6.71	1.19
0.047	20.62	0.93	6.04	0.47
0.049	21.41	0.46	6.29	1.38
0.051	21.22	1.03	5.84	0.56
0.053	21.1	0.58	4.88	0.5
0.055	20.55	0.61	4.66	1.38
0.057	21.63	1.16	5.14	0.77
0.059	23.35	0.38	12.34	0.56
0.061	23.83	0.35	16.35	0.85
0.063	21.91	0.79	18.44	1.74
0.065	18.41	0.33	13.42	2.36
0.067	15.53	0.73	8.06	1.51
0.069	13.9	0.84	2.19	1.1
0.071	13.86	0.32	-1.19	1.25
0.073	13.79	0.86	-3.02	0.9
0.075	12.51	0.47	-3.91	1.02
0.077	10.75	0.39	-2.88	0.7
0.079	9.92	0.71	-2.25	0.96
0.081	9.17	0.46	-1.02	0.89
0.083	8.88	0.33	-1.55	1.13
0.085			-0.41	1.43
0.087			0.24	1.53
0.089			-0.02	0.97

## Sheet: Fig. 3c2
Time (s)	Midleg dimple depth (m)	SD	Hindleg dimple depth (m)	SD
0.006	0.002	0.0002
0.008	0.002	0.0002
0.01	0.0024	0.0002
0.012	0.003	0.0002
0.014	0.0033	0.0001
0.016	0.0041	0.0001
0.018	0.005	0.0001
0.02	0.0053	0.0001	0.0015	0.0001
0.022	0.0063	0.0001	0.0015	0
0.024	0.007	0.0001	0.0016	0.0001
0.026	0.008	0.0002	0.0017	0.0002
0.028	0.0083	0.0001	0.0018	0.0001
0.03	0.0092	0.0001	0.0019	0.0001
0.032	0.0103	0.0001	0.0022	0.0002
0.034	0.0111	0.0002	0.0023	0.0003
0.036	0.0119	0.0001	0.0024	0.0001
0.038	0.0129	0.0001	0.0025	0.0001
0.04	0.0133	0.0001	0.0026	0.0001
0.042	0.0142	0.0001	0.0027	0.0002
0.044	0.0152	0.0002	0.0029	0.0001
0.046	0.0159	0.0002	0.0028	0.0001
0.048	0.0159	0.0001	0.0029	0.0001
0.05	0.0162	0.0001	0.0029	0.0001
0.052	0.0162	0.0001	0.0028	0.0001
0.054			0.0029	0.0001
0.056			0.0029	0.0001
0.058			0.0028	0.0001
0.06			0.0029	0.0002
0.062			0.0026	0.0001
0.064			0.0027	0.0002
0.066			0.0028	0.0002
0.068			0.0028	0.0002
0.07			0.0029	0.0002
0.072			0.0027	0.0002
0.074			0.0029	0.0001
0.076			0.0028	0.0001
0.078			0.0028	0.0001

[truncated: 13 more sheets: Fig. 3c3, Fig. 3c4, Fig. 4a, Fig. 4b, Fig. 4c, Fig. 4d, Fig. 4e, Fig. 4f, Fig. 5, Fig. 6a, Fig. 6b, Fig. 6c, Fig. 6d]
